# Supplementary material for: Genome-Wide Identification and Expression Analysis of Two-Component System Genes in Tomato
Source: Int J Mol Sci. 2016 Jul 26;17(8):1204. doi: 10.3390/ijms17081204 (PMC5000602; doi:10.3390/ijms17081204)
Supplement: Supplementary file 1 [file ijms-17-01204-s001.zip]

Archive with 5 entries (4 files):
- ijms-136003-Supplementary Materials/
- ijms-136003-Supplementary Materials/ijms-136003-supplementary.pdf
- ijms-136003-Supplementary Materials/Table S1.xlsx
- ijms-136003-Supplementary Materials/Table S2.xlsx
- ijms-136003-Supplementary Materials/Table S3.xlsx
