# Supplementary material for: Genome-Wide Identification and Expression Analysis of Two-Component System Genes in Tomato
Source: Int J Mol Sci. 2016 Jul 26;17(8):1204. doi: 10.3390/ijms17081204 (PMC5000602; doi:10.3390/ijms17081204)
Supplement: Supplementary file 1 [file ijms-17-01204-s001.zip › ijms-136003-Supplementary Materials/Table S1.xlsx]

## Sheet: Title
Table S1. Members of the TCS gene family as predicted in tomato genome sequences

## Sheet: SlHK
Table S1-1 HK(L) proteins in tomato
GENE LOCI	Named	Counterpart	Domain	Identity	Score	Similarity	Synonyms	Location	AA Length	Isoelectric point(PI)	Molecular weight(kDa)	Subcellular localization
Solyc12g099720	SlHK1	CKI1	TM,HisK,HATPase,REC	0.38	470	0.453		SL2.50ch12:66745281..66748831	741	6.76	83.4323	Nuclear
Solyc08g068960	SlHK2	AHK5/CKI2	HisK,HATPase,REC	0.56	1038	0.687		SL2.50ch08:58033005..58040201	1019	4.99	114.386	Nuclear
Solyc02g083680	SlHK3	AHK1	TM,HisK,HATPase	0.64	1053	0.719		SL2.50ch02:46983122..46987362	880	7.53	98.1241	Cytoplasmic
Solyc07g047770	SlHK4	AHK2	TM,CHASE,HisK,HATPase,REC	0.62	1263	0.649		SL2.50ch07:58960694..58970927	1236	6.17	138.514	Cytoplasmic
Solyc05g015610	SlHK5	AHK3	TM,CHASE,HisK,HATPase,REC	0.63	1293	0.749		SL2.50ch05:11522127..11527984	1033	8.61	114.958	Cytoplasmic
Solyc04g008110	SlHK6	AHK4	TM,CHASE,HisK,HATPase,REC	0.64	1246	0.705		SL2.50ch04:1762165..1770080	994	6.43	110.831	Mitochondrial
Solyc12g011330	SlHK7	ETR1	TM,GAF,HisK,HATPase,REC	0.78	1182	0.882	LeETR1	SL2.50ch12:4164579..4175035	755	7.99	84.1756	Extracellular
Solyc07g056580	SlHK8	ETR1	TM,GAF,HisK,HATPase,REC	0.74	1106	0.887	LeETR2	SL2.50ch07:64389287..64395804	737	6.42	81.7022	Cytoplasmic
Solyc09g075440	SlHK9	ERS1	TM,GAF,HisK,HATPase	0.68	823	0.813	NR	SL2.50ch09:67134247..67142334	636	6.48	71.0061	Cytoplasmic
Solyc09g089610	SlHKL1	ETR2	TM,GAF,HisK,REC	0.46	624	0.727	LeETR6	SL2.50ch09:69357833..69360353	755	7.28	85.0805	Cytoplasmic
Solyc05g055070	SlHKL2	EIN4	TM,GAF,HisK,REC	0.59	856	0.758		SL2.50ch05:64859523..64863546	746	6.61	83.1126	Cytoplasmic
Solyc11g006180	SlHKL3	EIN4	TM,GAF,HisK,HATPase,REC	0.58	862	0.778	LeETR5	SL2.50ch11:924556..929718	768	6.99	85.8689	Cytoplasmic
Solyc06g053710	SlHKL4	EIN4	TM,GAF,HisK,HATPase,REC	0.57	790	0.753	LeETR4	SL2.50ch06:36553957..36557294	762	6.71	85.1349	Cytoplasmic
Solyc10g044670	SlHKL5	PHYA	GAF,PAS,PAS,HisK,HATPase	0.78	1823	0.848	phyA	SL2.50ch10:27379801..27384675	1124	5.75	124.66	Cytoplasmic
Solyc01g059870	SlHKL6	PHYB	GAF,PAS,PAS,HisK,HATPase	0.78	1824	0.79	phyB1	SL2.50ch01:68860531..68867469	1131	5.78	125.581	Cytoplasmic
Solyc05g053410	SlHKL7	PHYB	GAF,PAS,PAS,HisK,HATPase	0.71	1702	0.751	phyB2	SL2.50ch05:63501873..63507061	1122	5.8	125.309	Cytoplasmic
Solyc07g045480	SlHKL8	PHYC	GAF,PAS,PAS,HisK,HATPase	0.59	1335	0.708	phyF	SL2.50ch07:58611076..58621563	1119	6.07	124.65	Nuclear
Solyc02g071260	SlHKL9	PHYE	GAF,PAS,PAS,HisK,HATPase	0.61	1383	0.712	phyE	SL2.50ch02:40745598..40751078	1138	5.62	126.191	Cytoplasmic
Solyc01g057210	SlHKL10	PDK	HATPase	0.8	625	0.951		SL2.50ch01:59829384..59833191	372	6.32	42.3738	Nuclear
Solyc12g098930	SlHKL11	PDK	HATPase	0.73	565	0.907		SL2.50ch12:66283660..66285877	368	6.81	41.4248	Nuclear

## Sheet: SlHP
Table S1-2 HP proteins in tomato
Gene loci	Named	Counterpart	Identity	Score	E-value	Similarity	Location	Orientation	AA length	Domain	Isoelectric point(PI)	Molecular weight(kDa)	Subcellular localization
Solyc01g098400	SlHP1	AHP1	0.66	184	2e-47	0.757	SL2.50ch01:88922299..88924046	-	149	HPt	5.26	17.0654	Cytoplasmic
Solyc01g080540	SlHP2	AHP1	0.54	165	1e-41	0.79	SL2.50ch01:79788391..79790651	+	152	HPt	4.61	17.1825	Cytoplasmic
Solyc06g084410	SlHP3	AHP1	0.53	125	6e-30	0.717	SL2.50ch06:49533750..49537401	+	121	HPt	5.04	13.6144	Mitochondrial
Solyc08g066350	SlHP4	AHP4	0.61	172	5e-44	0.746	SL2.50ch08:54918460..54921394	-	137	HPt	4.74	15.7354	Mitochondrial
Solyc11g070150	SlPHP1	AHP4	0.63	177	2e-45	0.733	SL2.50ch11:54668129..54670734	-	138	Pseudo-Hpt	6.6	16.2403	Cytoplasmic
Solyc03g116720	SlPHP2	AHP6/APHP1	0.7	145	5e-36	0.888	SL2.50ch03:66007719..66008906	-	116	Pseudo-Hpt	7.93	13.1691	Cytoplasmic

## Sheet: SlRR
Table S1-3 RR proteins in tomato
Gene loci	Named	Counterpart	Identity	Score	E-value	Similarity	Domains	Location	Orientation	AA length	Isoelectric point(PI)	Molecular weight(kDa)	Subcellular localization
Type A RR
Solyc05g006420	SlRR1	ARR3	0.67	220	8e-58	0.797	REC	SL2.50ch05:1055803..1059192	+	252	5.42	27.7364	Nuclear
Solyc03g113720	SlRR2	ARR6	0.79	217	5e-57	0.824	REC	SL2.50ch03:63785382..63783502	-	196	5.74	21.7521	Nuclear
Solyc02g071220	SlRR3	ARR9	0.64	188	2e-48	0.786	REC	SL2.50ch02:40693847..40692872	-	167	6.74	18.9719	Nuclear
Solyc10g079700	SlRR4	ARR9	0.59	262	1e-70	0.814	REC	SL2.50ch10:61203866..61205624	+	240	5.05	27.0314	Nuclear
Solyc10g079600	SlRR5	ARR9	0.58	256	1e-68	0.821	REC	SL2.50ch10:61104474..61102863	-	228	5.23	25.5769	Nuclear
Solyc06g048600	SlRR6	ARR17	0.71	204	2e-53	0.794	REC	SL2.50ch06:31356440..31353135	-	157	6.09	17.3402	Nuclear
Solyc06g048930	SlRR7	ARR17	0.66	187	3e-48	0.819	REC	SL2.50ch06:31973216..31970894	-	149	6.13	16.5662	Nuclear
Type B RR
Solyc04g008050	SlRR8	ARR1	0.55	330	2e-90	0.429	REC,Myb	SL2.50ch04:1707771..1714100	+	655	6.89	71.6288	Nuclear
Solyc05g054390	SlRR9	ARR1	0.46	498	1e-141	0.588	REC,Myb	SL2.50ch05:64314429..64319855	+	664	5.72	73.3886	Nuclear
Solyc01g065540	SlRR10	ARR1	0.45	493	1e-139	0.573	REC,Myb	SL2.50ch01:71812977..71817156	-	678	6.07	74.8176	Nuclear
Solyc07g009580	SlRR11	ARR1	0.31	134	2e-31	0.425	REC,Myb	SL2.50ch07:4750789..4756274	-	435	6.44	49.24	Nuclear
Solyc04g051080	SlRR12	ARR1	0.27	117	3e-26	0.406	REC,Myb	SL2.50ch04:49484983..49489373	+	543	5.73	61.6803	Nuclear
Solyc12g099380	SlRR13	ARR2	0.4	299	4e-81	0.57	REC,Myb	SL2.50ch12:66547979..66552131	-	556	5.34	62.7803	Nuclear
Solyc11g072330	SlRR14	ARR2	0.32	124	1e-28	0.466	REC,Myb	SL2.50ch11:55539229..55545060	+	331	8.95	36.4828	Nuclear
Solyc03g083340	SlRR15	ARR2	0.31	105	1e-22	0.33	REC,Myb	SL2.50ch03:53164701..53169162	-	561	6.74	63.603	Nuclear
Solyc11g066170	SlRR16	ARR2	0.27	95	6e-20	0.455	REC	SL2.50ch11:51867527..51869791	-	364	6.49	41.4764	Nuclear
Solyc02g031820	SlRR17	ARR2	0.27	75	7e-14	0.464	REC	SL2.50ch02:27007148..27009230	-	355	5.52	41.0378	Nuclear
Solyc11g066220	SlRR18	ARR2	0.26	83	2e-16	0.465	REC	SL2.50ch11:51936178..51938149	-	338	6.35	39.2092	Nuclear
Solyc10g050420	SlRR19	ARR2	0.25	98	1e-20	0.382	REC	SL2.50ch10:49691781..49695525	-	417	9.06	47.9355	Nuclear
Solyc03g026250	SlRR20	ARR10	0.28	96	2e-20	0.442	REC	SL2.50ch03:3686918..3689925	-	334	5.13	37.9129	Nuclear
Solyc05g014260	SlRR21	ARR11	0.72	374	1e-103	0.631	REC	SL2.50ch05:8044502..8048496	+	582	6.16	65.4671	Nuclear
Solyc12g010330	SlRR22	ARR12	0.55	380	1e-105	0.508	REC	SL2.50ch12:3391382..3396707	-	709	5.82	77.6334	Nuclear
Solyc07g005140	SlRR23	ARR12	0.52	352	5e-97	0.514	REC,Myb	SL2.50ch07:162324..167069	+	666	6.77	73.3257	Nuclear
Solyc07g009110	SlRR24	ARR12	0.3	108	8e-24	0.35	REC,Myb	SL2.50ch07:4065699..4070057	+	579	4.83	65.5641	Nuclear
Solyc11g066230	SlRR25	ARR12	0.25	80	2e-15	0.364	REC	SL2.50ch11:51953476..51955492	-	349	5.62	39.9898	Nuclear
Solyc11g066200	SlRR26	ARR12	0.25	75	5e-14	0.369	REC	SL2.50ch11:51899970..51901924	-	282	5.75	42.0418	Nuclear
Solyc11g066180	SlRR27	ARR14	0.33	59	3e-09	0.652	REC unconserved	SL2.50ch11:51873293..51875172	-	272	6.67	31.281	Nuclear
Solyc11g066190	SlRR28	ARR14	0.31	59	3e-09	0.627	REC	SL2.50ch11:51885092..51887173	-	335	5.52	38.4929	Nuclear
Solyc00g055950	SlRR29	ARR14	0.31	57	8e-09	0.517	REC,Trans_reg_C	SL2.50ch00:13927055..13927744	+	230	5.25	25.6234	Mitochondrial
Solyc07g019550	SlRR30	ARR14	0.29	124	1e-28	0.503	REC	SL2.50ch07:12083412..12087199	+	368	6.51	41.9728	Nuclear
Type-C RR
Solyc11g071630	SlRR31	ARR22	0.37	79	1e-15	0.565	REC	SL2.50ch11:55049892..55050505	-	142	6.73	15.7945	Nuclear
PRR
Clock PRR
Solyc03g115770	SlPRR1	APRR1	0.46	476	1e-134	0.367	REC, CCT	SL2.50ch03:65377742..65383583	-	553	6.24	62.722	Nuclear
Solyc06g069690	SlPRR2	APRR1	0.53	340	2e-93	0.379	REC, CCT	SL2.50ch06:43403275..43408847	-	503	5.96	56.408	Nuclear
Solyc03g081240	SlPRR3	APRR5	0.64	281	1e-75	0.252	REC, CCT	SL2.50ch03:52137874..52143426	-	681	6.29	74.5618	Nuclear
Solyc10g005030	SlPRR4	APRR5	0.68	248	8e-66	0.252	REC, CCT	SL2.50ch10:41126..47459	+	646	5.87	71.723	Nuclear
Solyc04g049670	SlPRR5	APRR7	0.42	236	4e-62	0.298	REC, CCT	SL2.50ch04:42849588..42856249	-	634	7.35	68.6097	Nuclear
Solyc10g086000	SlPRR6	APRR7	0.37	311	1e-84	0.208	REC, CCT	SL2.50ch10:64987759..64997349	-	731	7.13	79.7763	Nuclear
Type B PRR
Solyc06g061030	SlPRR7	APRR2	0.45	407	1e-113	0.357	REC, Myb	SL2.50ch06:39069041..39073805	+	560	6.19	6.23093	Nuclear
Solyc08g077230	SlPRR8	APRR2	0.46	392	1e-109	0.352	REC, Myb	SL2.50ch08:61141194..61147022	-	561	5.91	6.24752	Nuclear
