# Supplementary material for: Genome-Wide Identification and Expression Analysis of Two-Component System Genes in Tomato
Source: Int J Mol Sci. 2016 Jul 26;17(8):1204. doi: 10.3390/ijms17081204 (PMC5000602; doi:10.3390/ijms17081204)
Supplement: Supplementary file 1 [file ijms-17-01204-s001.zip › ijms-136003-Supplementary Materials/Table S2.xlsx]

## Sheet: Title
Table S2. Similarity of amino acid sequences of the HK(L), HP and RR proteins from Arabidopsis, rice, and tomato.

## Sheet: HK（L）
Table S2-1. Similarity of amino acid sequences of the HK(L) proteins from Arabidopsis, rice, and tomato.
Pair Distances of Untitled ClustalW (PAM250)
	Percent Similarity in upper triangle
	Percent Divergence in lower triangle
	SlHKL2	SlHKL3	EIN4	ERS2	ETR2	OsETR2	OsETR3	SlHKL1	OsETR4	ERS1	OsERS1	SlHK9	SlHK7	SlHK8	ETR1	OsERS2	AHK3	SlHK5	OsHK3	OsHK5	SlHK4	AHK2	AHK4	SlHK6	OsHK4	OsHK6	AHK1	SlHK3	CKI1	SlHK1	OsHK2	AHK5	SlHK2	OsHK1	PHYA	SlHKL5	OsPHYA	OsPHYC	SlHKL8	PHYC	PHYB	PHYD	SlHKL6	SlHKL7	OsPHYB	PHYE	SlHKL9	PDK	SlHKL10
SlHKL2	***	86.7	74.5	62.8	68.5	65.3	67.4	68	60.7	59.2	60.6	59.9	58.3	59.4	59.8	51	35.2	37	36.7	23.7	21.1	25.4	33.6	40.8	39.4	38.4	32.6	33.5	34.3	37.6	36.3	41.7	37.4	39.2	31.5	31.4	31.2	31.5	31.7	32.6	29.2	29.1	31.2	31.6	29	33.3	30.8	42.7	42.5
SlHKL3	22.8	***	75.6	64	68.8	66.6	69.1	69.4	61.2	58.9	60.7	59.8	58.7	59.4	59.4	49.6	35.6	36.1	35.5	23	21.2	25.1	33	39	37.5	36.9	32.8	33.5	33.6	36.4	34.7	40	36	37.9	30.5	30.5	30.8	30.3	30.6	31.2	28.4	28.2	30.2	30.5	28.9	32.3	29.8	41.6	41.2
EIN4	57.9	55.9	***	62.5	68.6	64.6	67	67.2	60.9	58.6	59.5	59.9	58.4	59.5	60	50.2	35.5	36	35.4	22.6	20.4	24.5	33	38.3	37.1	36.8	33.2	33.7	34.1	36.6	35.1	40.3	37	38.6	30.1	30	30	30.3	31	31.8	28	27.9	30.2	30	28.6	32.3	30.2	40.8	40.7
ERS2	91.9	89.6	96.6	***	66.4	65	64.1	61.6	58	56.4	57.2	56.5	55.1	55.4	56.3	47.6	35.5	35.6	35.2	23	19.3	24.3	33	38.7	37.1	36.1	34.6	33.8	34.8	37.9	36.8	40.8	36.1	38.1	30.8	30.6	30.5	30.7	30.8	31.9	29.4	29	31.5	32	29.3	32.8	30.1	44.4	44.3
ETR2	70.5	73.4	73.6	73.8	***	62.3	67.1	66	59.9	57.4	58.8	57.7	56.4	57.5	58.1	49.3	35.2	35.6	35.5	23.7	21.6	25.1	33.2	38.4	37.6	36.9	33	33.6	32.2	36.3	35.1	39.1	34.8	37.2	30.1	30.2	30.5	30.4	30.9	32	29.1	28.7	30.9	30.3	29.1	32.4	29.7	40.3	40.2
OsETR2	87.3	84.4	92.5	101	95.2	***	73.1	63.1	62.8	60.4	60.2	58.9	57.6	58.1	58.4	49.1	35.8	36.1	36.4	21.5	20.7	24.8	32.7	38.5	36.9	35.8	32.8	32.8	32.7	36.2	35	41.4	37.3	38.6	31.6	31.1	31.1	31.4	32	32.1	30.1	29.6	32.4	32.2	30	33.8	31.2	44.7	44.4
OsETR3	79.1	75.6	84.3	95.4	76.6	62.8	***	66.8	62.9	58.1	60.4	59.6	59.7	60.1	60.7	49.4	36.2	35.6	36.3	22.2	18.2	23.1	33.4	39	37.3	36.3	33	32.7	37.6	39.2	37.2	41.8	37	38.7	31	30.7	31	30.8	31.2	32.2	28.2	28.2	30.9	31.2	29.7	32.3	30.2	42	41.9
SlHKL1	83.2	79.1	88.1	105.5	84.2	107.1	87.1	***	59.1	59	60.3	59.9	58.1	59.1	59.3	50.4	36.6	36.2	35.8	23	21.7	25.6	33.5	39.9	38	37.3	33.7	34.7	34.1	37	35.8	40.8	35.8	38.1	30.3	30.2	30.5	30.6	30.9	31.3	28.5	27.9	30.4	30.6	28.6	31.9	29.6	41.9	41.7
OsETR4	112.1	109.5	109.6	135.5	108.5	97.4	98	124.2	***	56.4	57.4	56.4	54.7	56.4	56.1	47.9	35.8	35.8	36.5	23	21.6	25.2	32.1	37.6	37.9	36.3	32.8	33.5	32.3	35	34.5	39.4	35.4	36.4	31.9	31.5	31.6	31.2	32.6	32.5	29.5	29.8	31.4	31.4	29.9	34	31.2	39.6	39.5
ERS1	136	133.1	136.6	146.6	134.9	128.5	139.3	138	156	***	81.6	80.8	78.9	78.5	79.7	62.5	39.8	40.7	41.1	23.1	23.1	27.9	37.5	45.2	43.2	43	37.6	37.3	38.7	44.5	40.3	46.5	41.9	44.9	32.5	32.2	31.7	32.1	33.2	33.9	30	29.8	32.3	32.4	29.6	34.1	32	44.8	44.9
OsERS1	130.2	124.8	134.4	137.4	130.2	120.6	121.1	134.7	143.2	38	***	82.6	82.5	82.4	83.7	64.5	39.4	40.7	40.6	23.1	23.1	27.5	36.8	44.6	43	43.2	37.7	37.3	38.7	44.4	41	46.4	41.9	44	32.5	31.9	32	32.5	33.3	33.7	30	29.6	32.2	32.7	29.6	33.9	31.8	44	43.8
SlHK9	136.2	131.9	130.3	144.2	139.5	131.7	127	137.6	152.9	40.2	40	***	79.9	80.2	80.4	63.5	39.6	41	40.1	23.8	23	27.6	36.8	44	42.6	42.8	37.3	37.4	38.8	44.3	41.1	45.7	41.8	44.1	32.4	32.2	32.1	32.5	33.8	33.5	29.6	29.7	32.1	32.2	29.3	34.1	32	44.1	44
SlHK7	130.3	124.4	126.2	138.8	130.3	130.5	115.9	134.6	148.2	41.9	36.6	44.1	***	90	87.3	61.8	36.8	38.3	37.9	22.1	23.9	27.4	36.6	41.2	40.2	40.8	35.5	36.3	34.4	39.5	35.9	42.7	38.8	41.2	31.2	30.7	31.2	31.4	32.5	32.3	29.1	29.2	30.7	31	29	32.1	30.8	41.6	41.9
SlHK8	131.8	128.1	126.6	148.5	130.5	137.1	123.8	135.9	142.6	47.6	40.6	47.3	17.2	***	86.1	63.2	38.2	39.5	38.7	23.1	23.5	28	35.7	41.9	41	41.5	35	35.2	35.6	40.7	37.2	43.7	39.7	42.3	31.5	31.2	31.2	31	32	32.3	29.8	29.2	31.3	31.4	29	32.9	30.9	43	43.2
ETR1	126.7	126.3	121.7	135.7	124.4	132.6	116.5	132.5	142.6	44.4	34.9	44.6	21.6	27.2	***	62.9	38.1	39.6	38.7	23.1	23.9	28.2	36.6	42.6	41.4	42.1	34.8	35.9	35.6	40.8	36.7	43.4	39.7	41.7	31.5	31.2	31.2	31.2	31.9	32.9	29.6	29.2	31.4	31.5	29.2	33.7	31	43.6	43.8
OsERS2	189.4	180.6	179.2	193.3	187.1	177.3	155.8	178.8	192.4	54.4	48.1	54.5	57.4	57.4	57.5	***	38.5	39	39.2	21.4	21.1	26.2	35.4	43.3	41.9	42.7	36.3	34.6	40	61.8	42.8	46	41.8	44	31.8	31.2	31.2	31.1	32.5	32.7	28.9	28.3	30.9	31.1	27.9	33.1	31.2	67.1	67.1
AHK3	414	380	393	451	368	545	422	360	380	257	257	250	276	270	270	188.9	***	76.5	71.5	49.7	55.1	58.7	61.6	63.3	63	61.2	30	34.1	33.5	36.3	35.7	43.5	40.8	40.6	27.8	27.7	27.8	27.6	28.4	28	25.9	26.5	27.5	27.1	26.3	29.4	27.6	33.5	33.6
SlHK5	362	354	374	438	347	447	447	389	407	257	255	249	268	267	262	197	43.5	***	73	50.8	55.8	57.7	60.8	65.2	62.5	61.3	30.1	34.5	33.6	36.9	37.1	43.5	41.9	42.1	28	28	28.5	27.8	28.4	28.5	26.8	27.4	27.7	27.6	26.6	29.3	27.9	33.7	33.7
OsHK3	352	354	380	442	332	471	371	386	349	255	241	254	262	274	271	187	61.2	58.9	***	49.3	53.4	57.1	60.4	63.8	63	61.3	30.1	34.2	34.1	37.3	37.1	44.5	42	43	29.8	29.3	29.7	29.5	30	30.3	28.7	29.3	29.2	29.4	28.2	30.9	29.5	34.4	34.4
OsHK5	487	531	675	498	451	845	649	524	482	422	430	377	422	438	422	260	78.4	72.6	77.3	***	52.7	53.7	45.3	47.2	46.8	43.5	17.2	17.2	23.5	21.3	20.9	24.1	24.7	25	15.6	15.6	15.7	15.3	16.1	16.2	16.1	16.9	17.6	17	16.9	18.4	17.4	19.4	19.5
SlHK4	368	371	418	461	328	487	407	383	371	267	257	258	264	271	260	184	71.6	69.7	77	76.4	***	63.7	51.9	52.5	51.5	49.9	20.7	22.2	21.1	23.5	23.7	30.2	29	29.2	17	16.3	17.4	16.3	17.2	16.9	16.8	17.1	16.7	16.8	17	17.2	17.8	19.7	19.9
AHK2	352	374	399	410	344	531	414	383	386	253	255	250	257	260	253	179.7	75.8	76.4	77.8	86.9	66	***	54.2	55.1	54.1	51.6	23.2	25	23.7	26.5	26.1	33.9	32.3	31.7	20.3	19.6	20.4	20	20.4	20.9	20.1	20.6	20.6	20.6	20	20.3	20.3	24.1	24.2
AHK4	371	414	407	438	371	553	430	418	482	254	264	265	255	273	252	187.8	81.8	80.3	84.2	88.8	88.5	86.8	***	72.1	66.5	64.1	31.4	34.2	32.3	34.6	33.6	40.7	39	39.5	27	26.8	27.5	26.9	27.8	27.8	27.4	28	27.6	27.7	27.6	28.1	28.6	30.4	30.3
SlHK6	328	337	389	383	332	466	360	323	414	234	239	253	253	268	246	191.1	74.5	71.8	79.5	71	73.7	74.6	42.7	***	71.4	69.8	31.3	34	36.6	39.6	38.9	45.9	44.6	45.2	31	30.8	31.1	30.4	31.1	31.8	28.9	29.4	30.7	30.9	28.9	32.1	30.7	36.2	36.4
OsHK4	352	365	410	426	344	482	399	380	368	250	249	257	254	267	253	195	72.2	80.2	77.9	74.1	77.7	76.1	59.1	61.5	***	73.5	30.5	33.8	35.3	39	38	45.5	44.4	44.4	30.6	30.6	30.7	30.2	30.6	31.3	28.3	28.3	30.1	30.3	28.5	31.1	29.9	34.8	35.1
OsHK6	377	377	403	442	339	531	386	368	418	273	255	267	253	268	250	194.4	71.9	77.1	76.9	66	72.1	76.6	58.8	60.8	45.9	***	29.5	33.2	34.8	40.1	38.5	45.6	44	44.7	30.3	29.9	30.4	29.5	30.5	30.9	28.4	28.5	29.6	30.1	28	31	29.8	35.6	35.7
AHK1	389	393	360	447	349	560	504	365	438	287	268	281	281	292	294	187.2	289	276	271	461	289	270	307	276	292	301	***	73.7	33.6	31.7	35.4	30.5	27.6	28.9	20.2	20.2	20.1	20.5	20.9	20.7	20.8	20.7	21.1	21.2	20.7	21.7	21.5	24.1	24.2
SlHK3	377	389	368	442	365	498	493	349	426	282	268	265	271	299	284	203	287	273	270	456	282	287	305	299	291	298	43.3	***	33.8	32.3	36.8	34.9	31.7	33.1	23.4	23.1	23.3	23.7	24.2	24.5	23.2	23.7	24.3	24.5	23.5	25.2	25.4	27.7	27.9
CKI1	466	407	403	553	517	595	605	422	545	325	342	337	328	330	323	233	277	296	292	430	298	307	299	284	301	289	232	254	***	47.9	45.9	35.7	32.7	33.7	22.7	22.5	22.1	21.9	23.1	24.1	20.7	20.6	22	22.3	19.8	24.2	22.1	28.2	28.3
SlHK1	451	393	399	487	430	482	586	377	569	255	261	265	268	274	268	233	227	243	239	339	248	240	243	252	239	213	196	200	104.8	***	47.9	40.2	37.7	39.6	27.4	27.3	26.8	26.9	27.5	27.8	24.9	24.7	26.4	26.5	24.7	28.3	26.6	48.8	48.6
OsHK2	451	451	451	504	418	511	531	407	498	325	313	309	337	337	365	218	317	303	307	675	319	339	357	339	321	294	246	243	175.2	128.4	***	38.7	36.6	37.7	25.7	25.6	25.4	25.4	25.9	26.1	24.1	24	26.1	26.1	23.8	27.3	25.2	32.7	32.6
AHK5	476	487	476	524	577	442	451	498	586	282	276	299	301	313	319	222	270	292	271	451	285	262	284	270	276	249	323	332	309	292	332	***	71.7	67.5	30.7	30.7	30.5	30.7	31.7	32	29.6	29.5	31.3	31.2	29	33.2	31.7	41.1	41.1
SlHK2	511	487	442	595	595	466	482	577	688	291	291	296	309	323	311	212	298	303	299	410	309	291	321	319	309	289	362	342	368	292	354	51.3	***	67.2	30.9	30.7	30	30.6	31.3	31.1	29.2	29.2	30.9	30.8	29.2	31.9	31.1	35.5	35.2
OsHK1	487	471	438	553	511	466	493	493	703	268	287	284	294	301	313	211	299	292	277	383	276	292	291	277	289	271	349	335	377	294	337	75.3	73.5	***	31.6	31.8	31.5	30.7	31.9	31.5	29.6	29.7	31.4	32.1	29.6	33.5	31.7	38.3	38.3
PHYA	945	1000	1000	1000	1000	819	736	1000	736	1000	1000	1000	874	874	819	1000	945	1000	775	1000	1000	775	874	796	719	874	1000	1000	1000	1000	1000	1000	1000	1000	***	85.1	73.8	68.2	67.3	65.4	62.5	62.7	64.2	62.2	62	60.3	60	33.5	33.9
SlHKL5	874	945	1000	1000	1000	1000	736	1000	796	1000	1000	1000	1000	874	819	1000	1000	945	819	1000	1000	819	1000	819	703	1000	1000	1000	1000	1000	1000	1000	1000	1000	20.8	***	74.7	68.4	67.3	65.1	62.8	62.6	64.9	63.4	62.6	60.3	61.1	33.1	33.3
OsPHYA	796	736	1000	1000	775	907	615	874	719	1000	945	874	703	796	736	845	675	649	661	1000	661	553	637	626	586	675	1000	1000	1000	1000	1000	1000	1000	1000	41.5	41.6	***	65.3	65.2	62.9	59.8	60.2	61.9	60.4	59.5	58.4	59	32.8	33.1
OsPHYC	719	874	1000	819	754	703	615	775	796	874	703	675	736	845	736	1000	845	1000	688	1000	1000	649	1000	945	819	1000	819	945	1000	1000	1000	1000	1000	1000	57.5	57.7	61.7	***	74.7	70.3	62.3	61.9	65.4	63.8	63.6	59.6	60.3	33.3	33.5
SlHKL8	874	1000	874	1000	796	688	675	907	586	688	649	569	605	688	688	605	661	775	661	907	845	626	796	754	719	775	1000	1000	907	1000	1000	1000	1000	1000	61	60.3	62.8	42.9	***	72.4	62.5	62.2	64.8	64.4	63.2	60.7	61.3	33.7	33.9
PHYC	675	945	719	775	605	796	577	907	688	637	661	719	605	736	560	754	874	845	675	1000	1000	688	661	688	605	736	754	845	637	1000	1000	945	1000	1000	67.8	69.1	73	52.9	49.1	***	61.4	60.2	62.8	62	60.7	59.2	59.5	34.4	34.3
PHYB	845	1000	1000	736	675	703	775	1000	796	719	688	845	775	586	626	754	1000	945	661	845	1000	703	1000	1000	1000	907	819	1000	874	1000	1000	1000	1000	1000	67.5	65.3	72.9	64.4	66.3	71.5	***	85.4	81.2	77.3	78	65.2	67.5	32	32.1
PHYD	736	1000	1000	775	754	845	1000	1000	675	736	796	736	703	675	675	775	1000	688	577	661	1000	637	754	719	945	775	796	1000	874	1000	1000	1000	1000	819	67.7	67.3	73.4	66.9	67.8	76.4	17.8	***	78.9	75.4	76.7	63.6	66.1	31.6	31.6
SlHKL6	874	1000	1000	736	719	637	688	1000	845	703	703	719	736	675	649	819	1000	945	754	796	1000	661	874	796	775	1000	907	1000	1000	1000	819	1000	1000	845	64.4	63.1	70.1	58.8	62.6	70.1	23.6	27.2	***	86	79.9	67.9	70.4	33.5	33.5
SlHKL7	845	1000	1000	605	1000	688	626	1000	819	719	615	754	719	719	688	907	1000	1000	796	1000	1000	719	1000	945	819	874	874	1000	1000	1000	1000	1000	1000	703	70.9	67.7	75.4	64.5	63.7	72.7	32.1	36.2	21	***	76.9	66.7	68.2	33.7	33.6
OsPHYB	703	796	945	819	688	775	649	907	637	775	754	845	719	719	626	675	1000	945	688	675	907	637	945	796	719	874	1000	1000	1000	1000	988	1000	1000	874	66.4	65.1	72.9	61.3	64.2	71.9	29.6	34.9	26.2	34.3	***	64.8	67.4	31	31.1
PHYE	754	945	1000	1000	945	775	1000	1000	626	845	907	819	675	775	595	1000	775	907	775	1000	1000	907	1000	907	945	1000	907	1000	819	1000	1000	1000	1000	874	76.3	74.4	80.3	73.7	74.4	79.9	55.1	58.9	52.8	56.4	55.6	***	71.1	35	35
SlHKL9	874	1000	907	1000	1000	907	736	1000	736	661	688	649	736	688	661	719	1000	775	703	945	907	775	819	796	796	845	845	874	1000	1000	1000	945	1000	845	76.3	72.7	78.5	71.8	74.1	78.9	54.1	57.2	49.4	56.1	53.8	43.5	***	33.3	33.5
PDK	775	531	1000	736	1000	1000	688	1000	1000	1000	1000	1000	1000	1000	1000	1000	1000	1000	1000	1000	1000	1000	1000	1000	1000	1000	796	1000	1000	538	1000	1000	874	1000	374	362	349	332	374	374	311	321	321	339	342	342	349	***	95.3
SlHKL10	1000	819	1000	1000	1000	1000	907	1000	1000	1000	1000	1000	1000	1000	907	1000	907	1000	907	1000	675	688	1000	637	1000	1000	819	661	907	553	1000	1000	1000	1000	337	337	328	337	357	368	317	319	319	337	319	337	328	23.4	***
SlHKL11	874	649	1000	649	1000	1000	498	775	819	1000	1000	945	1000	1000	874	1000	874	1000	1000	1000	615	754	1000	736	1000	1000	796	736	1000	595	1000	661	874	1000	365	354	323	325	354	344	330	323	323	342	325	344	315	34.3	25
	SlHKL2	SlHKL3	EIN4	ERS2	ETR2	OsETR2	OsETR3	SlHKL1	OsETR4	ERS1	OsERS1	SlHK9	SlHK7	SlHK8	ETR1	OsERS2	AHK3	SlHK5	OsHK3	OsHK5	SlHK4	AHK2	AHK4	SlHK6	OsHK4	OsHK6	AHK1	SlHK3	CKI1	SlHK1	OsHK2	AHK5	SlHK2	OsHK1	PHYA	SlHKL5	OsPHYA	OsPHYC	SlHKL8	PHYC	PHYB	PHYD	SlHKL6	SlHKL7	OsPHYB	PHYE	SlHKL9	PDK	SlHKL10
[truncated: 2 more columns]

## Sheet: HP
Table S2-2. Similarity of amino acid sequences of the HP proteins from Arabidopsis, rice, and tomato.
Pair Distances of Untitled ClustalW (PAM250)
	Percent Similarity in upper triangle
	Percent Divergence in lower triangle
	AtAHP2	AtAHP3	AtAHP5	SlHP1	SlHP2	AtAHP1	SlHP3	OsAHP1	OsAHP2	AtAHP6	SlPHP2	SlHP4	SlPHP1	AtAHP4	OsPHP1	OsPHP3	OsPHP2
AtAHP2	***	81.5	70.9	52.3	55.8	47.5	43	40.6	33.3	39.4	39.7	43.2	43.4	41.3	41	23.6	40.4	AtAHP2
AtAHP3	21.6	***	71.3	54.2	57.7	51.6	44.3	41.9	32.7	41.3	41.4	41.8	40.6	40.6	41	22.3	40.4	AtAHP3
AtAHP5	36.4	35.7	***	54.8	59.6	51.9	45	45.8	35.9	41.3	38.8	42.5	42.7	41.9	41.7	23.6	40.4	AtAHP5
SlHP1	71.3	66.5	63.5	***	69.7	65.8	47.7	43.9	38.1	42.6	44.8	49.3	49.7	45.8	45.8	29.7	43.9	SlHP1
SlHP2	62.2	57.9	54.7	38.9	***	70.5	52.3	47.1	38.5	43.9	44.8	44.5	44.8	43.9	44.9	27.6	45.5	SlHP2
AtAHP1	83.4	72.2	72.3	45.9	39	***	51.7	47.7	39.7	43.9	45.7	41.8	44.8	40	45.5	26.1	43.6	AtAHP1
SlHP3	72.3	68.3	67.4	62.3	52.2	53.9	***	38.9	30.2	34.2	45.7	37.7	36.4	36.2	34.9	20.1	36.9	SlHP3
OsAHP1	102.6	98	86.4	99.3	90.4	88.4	93.1	***	59.4	34.2	36.2	39.7	38.5	39.4	40	23.9	38.1	OsAHP1
OsAHP2	98.8	101.7	85.7	92.2	85.7	81	86.1	33.1	***	24.5	23.3	33.6	32.9	34.2	30.8	39.7	27.6	OsAHP2
AtAHP6	114.5	107.1	108.1	97.7	95.3	95.3	105.4	130.9	143.9	***	82.8	33.6	35	34.2	36.1	20.6	35.5	AtAHP6
SlPHP2	113.5	106.9	118.3	88.9	91.4	88.7	89.9	123.8	138.7	19.8	***	37.1	35.3	36.2	40.5	17.2	40.5	SlPHP2
SlHP4	94.8	99.5	94.8	85.9	97.1	107.1	91.4	115.5	126.4	131.2	112.9	***	70.6	63.7	54.8	34.9	56.2	SlHP4
SlPHP1	94.8	104.5	98.1	85.9	100.6	100.6	103.8	125.8	114.3	129	126.4	36	***	61.5	58	33.6	56.6	SlPHP1
AtAHP4	101.6	104	97	97	99.3	114.1	97.9	113.6	119.6	128.6	116.6	54.5	53.3	***	61.9	41.3	55.5	AtAHP4
OsPHP1	104.2	104.2	102.9	95.6	100.6	98.4	110.2	116.2	121	125	106.2	67.1	63.1	51.1	***	51.9	69.9	OsPHP1
OsPHP3	125.9	135.6	121.4	106	111.5	121.4	106.8	131.8	164.2	142.7	134.8	84.7	76.7	61.9	23.3	***	39.7	OsPHP3
OsPHP2	106.6	106.6	107.6	102.2	98.4	105.2	101.3	124.7	140.9	128	106.2	63.8	66.3	65.5	40.1	56.6	***	OsPHP2
	AtAHP2	AtAHP3	AtAHP5	SlHP1	SlHP2	AtAHP1	SlHP3	OsAHP1	OsAHP2	AtAHP6	SlPHP2	SlHP4	SlPHP1	AtAHP4	OsPHP1	OsPHP3	OsPHP2

## Sheet: RR
Table S2-3. Similarity of amino acid sequences of the RR proteins from Arabidopsis, rice, and tomato.
Pair Distances of Untitled ClustalW (PAM250)
	Percent Similarity in upper triangle
	Percent Divergence in lower triangle
	ARR3	ARR4	SlRR1	ARR16	ARR17	SlRR6	SlRR7	ARR5	ARR6	ARR7	ARR15	SlRR2	ARR8	ARR9	OsRR9	OsRR10	SlRR4	SlRR5	SlRR3	OsRR4	OsRR5	OsRR11	OsRR7	OsRR6	OsRR3	OsRR8	OsRR12	OsRR13	OsRR1	OsRR2	SlPRR1	SlPRR2	OsPRR1	OsPRR37	OsPRR73	SlPRR5	SlPRR6	OsPRR95	SlPRR3	SlPRR4	OsRR41	SlRR31	ARR1	ARR2	SlRR9	SlRR10	SlRR13	ARR10	ARR12
ARR3	***	82.8	75.3	72.8	73.4	74.3	75.1	71	71.2	68.8	70	69.2	61.9	61.2	63.5	63.3	59.8	62	66.7	61.8	72.8	67.8	56.2	60.2	71	68.2	67.9	67.9	58.6	55.6	50.6	49.6	50	43.4	37.9	47.2	39.4	49.1	47.2	51.1	57.3	56.8	46.6	46.6	49.1	48.7	50.4	51.9	49.8
ARR4	26.3	***	75.7	74	74	74.6	75.7	68	67.8	65.6	66.7	65.5	62.1	61.2	62	61.8	60.5	60.3	63.1	59	71.9	67.2	55.9	59.9	70.4	67.6	67.3	67.3	59.2	55.6	50.2	49.6	49.8	44.3	38.3	48.1	39.6	47.7	45.5	49.1	57	56.8	47	47.2	49.4	48.9	49.1	51.1	49.1
SlRR1	56.4	54.1	***	72.4	73.1	75.2	76	68.2	68	69	70.2	69.2	62.7	62.3	64.6	64.4	61.1	62	65.5	61.5	71.2	66.2	55.9	60.5	70.7	68.2	68.2	68.2	57.5	54.3	51.4	50.7	50.7	43.9	38	47.1	39	48	46.5	49.5	58.3	56.2	45.6	46.9	48.2	48.4	49.5	50.3	50.1
ARR16	76.6	71.2	76.5	***	89.5	78.9	80.7	72.8	73.7	73.7	75.2	73.4	70	70.3	70.9	70.9	70.3	70.3	69.7	70	67.2	63.1	49.7	57.1	67.6	66.4	66.4	65.7	63.8	60.4	57.9	57.9	57.6	49.2	44.6	55.7	42.1	53.6	50.8	56.3	57.6	55.9	57.9	57.3	57.6	59.1	60.4	60.7	61.3
ARR17	70.6	66	73	16	***	82.7	84.7	74.3	74.6	75.5	76.8	77.1	72.8	72.8	74.9	74.9	73.1	73.1	74	73.7	71.2	66.9	49.7	60.8	71.7	70.1	70.4	69.5	66.3	62.8	59.4	59.1	57	51.1	44.9	59.4	42.1	54.8	52	60.1	61.1	58.1	57.9	58.2	57.6	60.1	61.6	62.2	62.8
SlRR6	70.9	67.8	67	52.2	44.3	***	90.7	76.2	76.8	77.1	79.3	78.9	71.8	72.4	74	74	73.1	72.8	72.4	72.1	71.9	67.8	52.5	61.8	71.7	70.1	70.4	69.8	68.4	64.1	59.8	58.5	57	49.8	44.3	57.9	41.8	55.4	53.6	60.7	60.4	57.8	57	56.3	56.7	60.1	61.6	61.6	62.2
SlRR7	62.6	58.2	58.8	41.2	34.4	18.3	***	76.6	77.3	76.6	80.1	80.4	73.5	74.5	74.8	74.8	74.1	74.1	75.7	73.8	73.4	69.4	52.2	63.9	73.2	71.7	72	71.4	70.4	65.7	60.1	59.2	56.7	51.7	45.8	60.7	43	56.1	53.6	61.1	63.2	57.3	57.6	58.3	57.6	61.7	63.6	62.9	63.6
ARR5	62.4	58.2	69.4	79	78.1	73.2	68.1	***	91.7	80.6	78.9	78.4	65.6	63.8	68.1	68.1	63	65.1	70	63.8	72.5	67.8	54.1	62.1	71.7	68.6	68.6	68.9	59	56	52.5	51	51	42.9	37.5	48.1	37.7	50.8	49	53.4	59.5	56.2	46.4	49.5	50.5	51.9	51.6	53.8	52.5
ARR6	62.6	60.7	72.2	73.2	75.5	69.2	64.1	21.4	***	80.8	78	78.4	64.3	63	68.3	68.3	62.3	64.5	70.5	63.8	73.1	69.1	53.8	62.7	72.3	69.5	69.2	69.5	59.3	55.6	52.7	51	50.5	42.3	37	48.8	38.1	51	49.5	52.9	59.2	56.2	46.2	49.2	50.5	51.6	51.6	54	52.7
ARR7	72.4	77.2	73.5	74.8	72.1	69.2	68.8	53.9	55.9	***	84.9	79.1	63.8	62.9	67.9	67.9	62.6	64.8	70.9	63.2	71.6	66.6	53.4	61.8	72.3	70.1	70.4	70.8	57.3	54.3	51.9	50.9	50.9	43.4	38	48.7	38.5	50.4	48.3	53.4	59.5	56.2	45.5	48.5	50.6	51.7	51.7	53.2	53
ARR15	69.9	74.7	71.1	62.8	63.9	54.9	56.6	48.4	55.9	33.8	***	79.9	64.6	62.6	67.7	67.7	63.1	65.4	70.9	64.6	73.8	68.8	52.8	63.9	74.1	72	72	72.6	59.6	55.7	51.2	50.1	49.9	44.3	38.4	50.5	38.7	49.7	47.1	52.9	61.4	57.1	46.2	48.6	49.2	51.4	52.7	51.6	51
SlRR2	66	71.7	68.8	63.3	60.8	50.1	52.5	43.9	47.1	52.3	51.7	***	64.7	63.8	71	70.7	65.4	67.4	73.4	66.6	78.4	74.1	54.4	67.7	77.6	76.1	75.8	76.1	61.6	58.8	55	54.3	51.9	44.6	39.4	52.4	37.5	51.1	49.1	56.7	65.4	60.2	45.3	49.8	49.4	51.5	53.7	52.8	52.8
ARR8	93.6	102.6	95.4	75.3	72.5	75.2	71.5	68.1	74.2	85.4	86	98.1	***	84.7	75.8	75.5	75.8	76.2	72.9	75.2	74.4	70.3	51.9	63.6	74.8	71.4	72.6	72	60.3	60.3	52.4	52.4	49.8	41.2	36	50.2	35.6	47.2	45.3	53	61.1	58.1	44.6	47.6	47	48.9	52.6	54.3	53
ARR9	91	106.1	97.9	70.1	69.1	68.3	63.1	66.6	69.6	79.9	90.7	96.8	34.4	***	76.9	76.6	77.8	76.9	72.9	73.1	73.8	70.3	51.6	64.3	74.5	70.4	71.7	71.1	59.7	59.9	53.4	52.8	49.6	40.1	34.9	49.6	34.5	46.1	44	51.3	60.7	57.1	45	47.8	47.2	48.5	51.9	54.5	53.2
OsRR9	93.8	89.6	86.4	70	60.8	63.3	64.5	73.3	71	85.6	81.4	79.1	58.1	55.2	***	99.3	77.5	78.6	78.5	76.9	76.6	73.1	53.4	64.6	76	73	73.9	73.3	61.8	61.4	55.7	54.6	52.6	42.1	36.5	51.7	36.5	49.8	48.5	55.2	62.6	59	46.7	51.7	50	52.2	55	55.9	55.7
OsRR10	95.6	91.2	88	70	60.8	63.3	64.5	73.3	71	85.6	81.4	80.6	59.1	56.2	1.5	***	77.3	78.4	78.7	76.6	76.6	73.1	53.4	64.6	76	73	73.9	73.3	61.6	61.1	55.9	54.6	52.6	42.1	36.5	51.7	36.5	49.8	48.5	55	62.6	59	46.7	51.7	50	52.2	54.8	56.1	55.9
SlRR4	104	116.4	111.1	69.2	66.5	64.2	61.2	77.5	81.5	89.1	92	88.9	60.5	57.1	46.6	47.5	***	89.6	71.8	72.8	74.1	70.6	51.9	63.6	74.8	70.4	71.1	70.8	60.7	60.7	52.5	51.8	49.9	41	35.2	50.1	34.8	46.2	45.1	52.7	61.1	57.1	43.2	47.1	46	48.4	51	51.6	51
SlRR5	105.1	117.3	115.5	72.6	69.9	69.1	64.5	80.7	84.8	92.4	93.6	91.4	53.3	54.2	51.6	52.6	17.9	***	74.9	74.5	75	71.6	52.8	64.6	75.7	72	72.3	72.3	61.1	61.1	53.6	52.5	51.2	41.5	35.4	50.1	35.4	47.3	45.6	53.6	62	58.1	43.8	47.5	46.4	49	51.4	52.3	51.6
SlRR3	72.9	79.9	80.7	65.1	61.6	65.1	57.9	63.3	61.7	71.9	75.5	74.6	64.9	57.3	59.8	58.6	56.1	53.7	***	75.2	81.9	76.9	56.9	69	81	77.7	78	78.9	66.2	62.9	57.7	56.6	55.3	46.5	41.2	57.5	40.9	53	50.8	59.1	67.3	61.5	50.1	55.7	53.9	56.2	58.8	60.6	60.2
OsRR4	105.2	118.8	109.7	71.8	64.2	70	63.8	85.8	87.4	100.7	98	97.2	60.9	73.5	61.4	62.5	73.5	67.8	56.1	***	75.3	70.9	51.9	64.6	74.5	71.7	72.6	72.3	60.5	60.9	52.4	51.1	49.4	41	34.8	48.9	35	45.1	43.8	52.6	61.4	57.1	44.2	47.2	46.8	48.9	50.6	52.6	51.9
OsRR5	45.3	48.2	53.4	75.7	67.8	64.4	66.2	57.5	55.9	66.2	58.9	49.9	62.6	62.6	55.9	55.9	62.6	60.9	47.4	54.3	***	89.4	66.2	78.1	84.7	77.7	77.4	78	76.6	68.4	64.1	63.4	59.4	55.3	49.4	65.6	46.2	59.1	58.4	67.5	64.7	60.3	59.4	62.2	59.1	60.9	65.6	66.2	66.6
OsRR11	49.7	51.2	58.2	75.7	69.7	64.4	66.2	60.9	55.9	71.8	64.1	51.4	62.6	59.2	52.8	52.8	59.2	57.5	52	55.9	17.6	***	67.5	80.3	83.1	73.6	73.3	73.3	73.4	64.7	60.3	59.7	55.6	52.8	46.2	61.9	45.6	56.9	56.6	65	60.9	56.2	55.3	58.4	55.3	56.9	60.6	61.9	62.2
OsRR7	73.1	75.6	73	102.2	96.8	83.7	79.9	76.2	79.9	80.8	78.9	59.2	61.2	59.5	57.8	57.8	62.1	60.4	53.6	60.4	28.8	34.9	***	59.9	62.2	53.1	53.5	53.8	52.2	44.7	45.6	44.7	43.1	44.7	45	41.6	45	47.5	47.2	46.9	41.6	40	44.7	45	45.3	45	44.7	46.2	46.2
OsRR6	52.8	52.8	51.8	69.9	64.1	59.2	57.5	54.3	52.8	59.2	52.4	48.3	58.2	51.8	58.2	58.2	56.6	54.9	54.2	50.3	30.2	33	44.7	***	75.5	66	66	66	64.6	56.1	53.6	53.3	48.6	48.6	41.7	53.6	40.4	50.5	51.1	58.6	54.9	48.9	48.9	51.7	48.6	50.8	55.2	56.4	56.7
OsRR3	52.4	54	54.6	71.6	66.8	64.1	66	60.6	58.9	60.6	60.6	60.6	58.9	57.2	57.2	57.2	57.2	55.6	55.2	57.2	30.8	35.8	40.8	36.1	***	78	78.3	78.6	75.1	68.5	64.5	64.2	61.4	53.6	47.7	67	46.1	59.8	56.1	67.6	65.4	59.8	61.1	63.9	61.1	62.6	66.4	67.3	67.3
OsRR8	83.2	85.5	84.4	98.1	98.1	90.4	92.9	98.1	92.9	90.4	90.4	85.5	94.3	96.9	89.2	89.2	99.7	91.7	93.1	86.8	75.5	75.5	79.9	78.8	82.1	***	98.1	96.2	74.2	68.6	67.6	66.7	62.3	53.5	46.9	67.3	45	57.9	54.7	66	68.9	63.5	63.5	66.7	63.5	65.4	67.9	69.8	69.5
OsRR12	85.5	87.9	84.4	98.1	95.5	87.9	90.4	98.1	95.5	87.9	90.4	87.9	84.4	86.8	82.1	82.1	94.3	89.2	90.6	79.9	77.7	77.7	77.7	78.8	79.9	5.1	***	96.9	73.9	67.9	67.9	66.7	62.3	53.5	46.9	67.6	45	57.9	54.7	66	69.2	63.5	63.5	66.7	63.5	65.4	68.2	69.8	69.5
OsRR13	85.5	87.9	84.4	103.7	103.7	92.9	95.5	95.5	92.9	85.5	85.5	85.5	89.2	91.7	86.8	86.8	96.9	89.2	83.3	82.1	73.4	77.7	75.5	78.8	77.7	10.7	8.8	***	74.5	67.6	67	66	61.6	52.8	46.2	67.3	44.3	58.2	54.4	66.4	68.9	63.2	63.2	66.4	63.2	65.1	67.3	69.5	69.2
OsRR1	122.3	131.9	152	108.1	111.5	92.9	90.7	114.4	117.3	153.2	136.3	135.4	157.2	162.7	134.6	137.2	155.4	146.9	111.9	145.1	68	62.6	74.8	76.8	75.7	100.9	103.7	98.1	***	74.5	55.2	54.9	52.4	45.1	39.3	52.6	39.5	48.3	45.9	54.1	67.9	60.9	46.1	49.8	48.5	50.6	51.3	53.6	53.2
OsRR2	116.2	134.9	150	109.9	109.3	95.5	98.1	107.8	114.3	139.9	146.5	132.1	146.5	159.1	131	133.3	139.4	131.9	110.1	132	72.7	70.7	72.7	84.2	73.6	90.4	95.5	98.1	53	***	50	49.1	47.2	40.1	33.9	47.6	34.5	43.3	41.2	49.1	61.7	53.4	42.9	45.1	44.4	46.1	47.4	50	49.8
SlPRR1	248	273	246	212	209	200	195	213	217	246	264	224	232	206	206	200	249	241	227	223	194.7	187.8	182.6	181.3	184.3	172.8	167	185.6	230	227	***	76.7	66.6	32.9	35.9	34	29.4	41.2	38.8	41	62.3	62.4	32.5	30.8	33	31.2	37.8	33.6	34.9
SlPRR2	262	299	255	212	217	229	216	232	244	253	271	218	238	223	217	217	274	254	243	264	205	198	198	187.8	191.1	192.7	192.7	204	239	253	28.8	***	68.2	32.1	36.1	33.6	28.9	41.2	37.6	40.4	62.6	62.7	32.3	32.6	33.7	31.5	40.5	35.2	35.9
OsPRR1	287	296	282	216	230	246	250	265	287	276	307	264	249	250	238	238	267	258	249	257	238	229	249	229	191.1	229	229	248	249	246	64.2	61.4	***	32	34.8	33.2	28.8	41.2	38.4	39.9	59.5	59.6	32.9	31.1	34.1	31	38.4	34.1	34.9
OsPRR37	212	212	229	178.1	176.1	196.8	163.8	199	224	201	196	191.1	248	268	221	221	264	252	186.2	237	165.8	173.1	208	172.9	142.3	185.6	185.6	197	213	206	173.3	173.7	170.7	***	68.5	50.7	46.3	37.5	37.7	36.9	53.9	49.4	26.1	25.7	25	25.1	24.4	25.4	26
OsPRR73	229	230	238	177.1	181.5	190.5	163.8	199	218	201	201	186.5	236	246	227	227	261	255	181.2	261	165.8	177	226	182	142.3	197	197	211	216	212	177.3	180.8	184	39	***	48.2	55	42.7	43	39.6	48.3	45.7	33.9	33.2	32.7	32.7	31.2	31.8	32.9
SlPRR5	213	206	244	148.7	148.7	166.6	143.5	201	193.7	208	219	237	262	274	226	226	274	276	180.3	309	126.4	119.9	133.3	138.3	122.2	184.7	172.6	184.7	271	268	192.9	193.1	175.7	40.5	43.3	***	41.7	36.1	33.9	37	64.5	60.2	27.7	28.8	27.6	27.7	28.8	30.4	30.3
SlPRR6	212	224	230	192.4	188.9	204	177	213	211	209	214	228	246	268	234	234	284	264	186.2	261	171	180.5	237	196.9	147.9	179	179	192.7	217	205	190.8	191	183.4	67.7	65.8	47.2	***	33.8	33.7	32.4	44.5	42.5	23.9	23	25.4	24.4	23.3	25.1	25.4
OsPRR95	218	240	274	220	208	207	196	216	220	233	233	221	209	214	189.5	189.5	233	238	194	250	161.9	158	167	167.3	138.1	219	219	211	230	221	170.8	166.5	184.5	120	115.3	123.7	124.5	***	53.4	49.8	58.6	55.6	29.6	30.5	31.2	29.4	32.2	30.6	30.8
SlPRR3	215	230	245	212	188.9	172.9	166.6	195.7	188.2	209	221	192.2	183.5	195	157.8	157.8	193.9	201	164.5	198	134.6	129	167.7	144.5	126.7	185.6	185.6	192.7	207	195	153.8	158	177.8	123.2	119.3	137.7	135.3	71.1	***	49.8	52.6	52.2	28.5	29.3	29.6	28.2	28.8	27.1	27.7
SlPRR4	184.7	202	243	198	185.1	171	172.6	192.7	209	204	199	192.2	190.2	210	181.4	186	200	202	168.8	192.6	143.6	144.9	146.1	153.2	130.3	197	197	192.7	211	203	183.8	185.7	229	128.2	123.2	163.1	131.9	94.9	74.4	***	64.5	60.9	29.4	30.4	30.2	30.1	32.7	30.8	31.3
OsRR41	219	219	202	211	200	211	192.9	219	237	237	226	200	244	234	226	226	234	226	219	217	252	241	232	215	240	216	208	216	183	171	294	281	294	162.5	157.4	212	173.5	186	211	211	***	68.2	60.4	62.9	60.1	63.6	66.4	66	66.4
SlRR31	243	244	257	237	218	221	237	246	255	267	228	215	231	240	231	231	262	252	258	252	264	264	319	276	284	241	241	253	262	261	296	284	311	257	228	236	236	248	244	237	148.1	***	58.4	60.6	59	59.9	62.4	61.2	60.6
ARR1	246	253	289	192.2	196.7	217	206	209	218	238	232	252	246	232	200	200	311	287	184.5	241	170.3	170.3	220	159.4	142.3	142.4	142.4	146.9	273	223	232	231	224	205	203	205	217	205	202	197	189.3	260	***	72.1	58.8	57.3	47.7	40.1	42.4
ARR2	260	274	277	190.3	183.4	217	203	207	216	237	227	252	238	230	193.3	193.3	268	255	171.4	232	170.3	164.7	200	159.4	142.3	138	138	142.4	260	244	236	239	233	211	211	201	219	197.4	202	195	196.5	244	17.6	***	58.9	59.1	48.9	42.9	44.2
SlRR9	240	253	281	202	200	234	206	233	236	231	241	244	246	223	222	222	284	270	196.9	241	176.2	170.3	208	164.7	142.3	142.4	142.4	146.9	273	230	237	240	230	227	220	236	226	200	224	212	196.5	240	40.8	38.1	***	80.3	58.6	42.5	44.1
SlRR10	243	255	264	186.1	195	196	178	222	232	228	209	231	239	234	210	210	261	241	185.9	230	189.3	189.3	202	170.3	156.4	151.7	151.7	156.8	258	230	233	243	241	230	222	236	223	206	217	204	176.2	241	36.3	33.6	15.3	***	58	42	43.3
SlRR13	241	262	232	159.5	160.4	165	167.1	209	211	216	199	210	194.7	196	186.7	191.7	222	210	188.2	221	161.5	179	191.5	151.4	154.8	172.1	166.1	185.2	299	257	253	234	270	244	239	264	252	196	198	208	194.6	233	73.2	74.2	62.7	55.9	***	43.1	42.3
ARR10	213	221	241	168.7	165	188.4	165.6	204	200	201	216	232	197	194.8	210	205	253	233	181.4	210	159.4	164.7	164.3	140.9	142.3	142.4	142.4	146.9	249	231	213	212	233	195	193.2	196	193.2	194	190.7	202	200	262	66	62.2	59.4	57.1	82.5	***	72.7
ARR12	203	238	227	157.6	153.8	174.9	154.1	193.9	191.1	193.2	213	210	204	198	199	197.1	241	223	176	209	154.4	159.4	164.3	136.8	140.9	146.9	146.9	151.7	232	212	234	229	246	188.6	189.6	210	191.4	197	198	196	194.6	284	68.1	63	64	60.8	92.6	21.1	***
SlRR22	221	260	250	168	159.9	194.9	165.6	198	200	217	228	224	216	190.5	205	205	227	226	192.7	214	159.4	164.7	185.8	154.4	146.8	162.1	162.1	167.8	265	246	232	231	229	213	206	207	204	195	194.4	200	189.3	277	74.1	71.4	62.3	60.9	91.4	43.4	48.8
SlRR23	234	276	273	176.1	166.5	190	171	217	213	223	234	244	196	178.3	193.3	195	221	209	187.3	214	164.7	164.7	195.1	154.4	138.1	146.9	146.9	151.7	265	260	230	233	226	215	208	201	195	197	196.4	197.3	196.5	249	77.2	74	63.4	66.7	88	46.3	53.4
ARR18	220	223	236	159.9	158.4	183.8	180.2	206	209	234	209	254	192.2	207	186.7	191.7	240	229	199	203	183.3	176.6	164.4	170.3	155.2	161.1	161.1	166.9	217	226	227	237	231	210	220	233	198	193.8	205	200	204	289	76.8	76.3	62.8	68.1	101	58	63.6
ARR14	249	257	253	195	200	210	192.9	196.9	201	230	221	226	219	210	218	223	279	260	195	218	182.5	182.5	178.5	164.7	174.5	153.3	158.4	158.4	255	254	218	230	258	198	209	246	208	203	203	186.3	191.1	289	76.6	76	67	62.1	96.4	77.4	82.3
SlRR8	237	270	248	193.5	189.8	200	198	198	211	200	203	231	237	216	213	218	299	254	196	224	163.1	163.1	188.9	143.8	138.1	146.9	146.9	146.9	233	221	237	240	240	234	229	248	236	198	197.4	195	189.3	252	68.3	63.4	56.6	53.4	95.1	62.5	65.3
OsRR21	214	265	227	185.4	188.1	195	192.9	209	218	206	209	238	230	197	201	201	289	267	188.4	236	154.4	154.4	173.3	140.9	130.1	146.9	146.9	151.7	276	271	233	228	232	223	232	204	222	222	222	226	215	285	66.1	64.1	52.8	56	94.9	62.9	66.7
OsRR22	216	258	261	187.3	179	191.7	193.1	199	201	207	209	221	204	198	202	207	252	240	177.3	210	149.7	159.4	183.1	140.9	146.8	138	138	142.4	248	222	234	220	248	204	206	257	219	209	191.7	196.3	182.5	303	78.3	75.7	70.7	64.8	101.9	52.1	53.4
OsRR23	224	255	246	173.1	170.2	186.7	179.6	211	214	203	201	221	197.2	197	207	212	250	234	187.3	206	159.4	170.3	185.8	145.2	142.3	138	138	142.4	241	232	221	221	245	213	205	248	221	197	204	196	182.5	307	77.8	77.2	69.2	67.9	104.7	49.7	53.5
OsRR30	377	383	332	210	234	234	252	284	319	301	267	354	277	296	276	276	466	426	299	313	145.3	159.9	132.6	117.5	149.7	150.4	136.4	150.4	319	407	257	287	289	252	271	285	253	252	246	264	177.3	258	126.9	124	120.3	117.5	124.6	99.8	123
OsRR24	209	255	246	175.2	171	188.6	188.1	205	207	217	228	219	204	188.5	197	202	233	221	182.1	216	164.7	176.2	202	149.7	151.4	151.7	151.7	156.8	246	215	239	238	219	210	207	218	224	203	195.4	206	189.3	294	76.7	73	66.8	67.3	98.1	52.8	51.5
OsRR25	209	208	222	172.5	174.2	183.4	191.1	167.4	170.2	196	195	196	224	201	197	191.7	246	215	188.2	214	174.5	174.5	162.9	168.6	151.4	151.7	156.8	156.8	224	221	231	241	253	212	216	248	230	201	196.1	189.6	208	273	88.4	83.5	78	76.8	107.6	67.3	71.6
ARR11	214	241	222	161.9	155.9	167.9	152.9	184.9	189.4	199	209	217	197	200	172.9	172.9	238	232	162.8	198	159.9	165.4	183	149.9	156.4	146.9	146.9	151.7	232	224	230	234	236	229	211	234	205	195.2	217	184.1	192.7	282	64.6	64.1	62.5	55.5	96	70.8	69.1
SlRR21	229	265	244	170.2	159.9	179	162.5	190.7	196	213	200	212	204	216	177.1	168.9	238	227	162.8	202	170.3	170.3	195	154.4	151.4	146.9	146.9	151.7	224	231	207	219	217	232	210	211	213	196	208	180.3	200	281	71.9	67.1	63.3	59.1	99.5	73.3	68.2
OsRR26	202	234	228	165.6	166.3	164.1	155.9	171.5	174.1	191.9	208	205	211	188.1	170	178.2	224	223	192.7	226	168.6	174.5	158.9	152.9	151.4	146.9	146.9	151.7	241	239	200	213	220	224	211	236	213	192.1	189	167.6	196.5	268	64.5	65.5	59.3	55.3	85.5	70.8	65.8
ARR19	271	292	298	195.2	163.8	174.6	185.1	228	224	216	233	219	253	276	219	219	257	250	241	241	190.8	195	233	177.3	199	152	147.1	152	276	281	332	339	389	339	360	315	383	301	317	285	230	291	227	211	208	186.7	197	196.3	204
ARR20	197	197	216	171.8	178.2	171.8	175.7	208	220	212	248	223	196.4	199	197	197	197	195	193.7	211	154.6	147.5	154.6	170.7	156.9	157.6	157.6	184.5	240	204	241	224	252	193.2	185.1	192.3	195	196.6	189.8	195	173.2	243	135.7	154.8	154.8	150.4	175.8	143.7	155.9
ARR13	206	231	222	178	163.5	177.4	161	183.1	191.3	195	215	202	194.9	208	194.6	189.7	224	213	196.9	226	139.5	143.8	139.6	157.9	136.7	145.4	145.4	155.2	224	254	352	319	374	267	274	301	296	257	276	282	234	299	179.6	165.6	163.6	164.8	165.4	185.9	173.7
ARR21	206	221	205	178	163.5	177.4	171.9	178.1	180.8	195	209	195.8	182.2	195	189.7	185	215	213	196.9	220	135.4	139.5	135.7	152.9	132.6	140.9	145.4	150.2	216	254	342	328	362	255	268	313	289	262	257	268	234	253	173.3	159.9	155.4	161.9	168.5	174.8	170.4
SlRR11	264	270	270	237	234	237	232	230	249	274	252	243	239	228	226	226	241	232	229	309	210	218	197	218	190.6	205	205	212	291	303	347	287	296	291	282	374	347	301	307	294	222	305	176.5	182	181.3	173.3	175.6	164.5	181.5
SlRR30	248	268	231	184.7	187.8	191.3	187.4	205	220	257	211	226	226	237	208	202	258	250	226	279	183.8	171.1	186	183.8	156.8	181.5	188.6	196.4	274	268	253	252	258	233	244	315	267	227	234	255	240	298	176.8	171.8	171.3	170.4	158.4	149.8	155.2
SlRR12	271	301	264	209	220	216	197	229	248	234	249	232	227	230	237	237	268	249	232	265	200	200	254	208	172.1	223	244	255	371	368	422	414	374	389	344	426	371	371	426	325	374	240	211	198	195	193.4	200	189	189.5
SlRR19	276	325	291	216	220	224	211	271	296	291	301	287	262	285	257	250	279	271	248	264	208	208	254	224	192.5	296	330	330	279	328	309	282	317	332	296	430	328	368	285	305	332	298	239	218	231	226	227	192.9	198
SlRR15	357	386	349	262	258	315	313	303	307	301	294	317	276	301	325	313	371	374	321	282	244	244	244	267	220	281	267	296	332	315	332	337	303	309	335	365	335	328	279	299	352	231	206	197	200	195	202	177.6	196.2
SlRR24	321	337	305	240	248	252	219	267	303	262	246	303	277	271	303	292	291	301	274	287	224	224	264	224	192.5	255	281	255	315	311	347	313	305	339	321	380	342	294	368	339	403	271	186.7	183.8	177.8	186.5	182	155	164.9
SlRR17	252	299	342	279	241	284	253	277	296	313	332	277	347	430	291	301	330	389	354	332	248	248	274	227	301	292	311	276	335	368	357	352	342	371	377	531	393	362	347	298	229	277	261	257	246	232	261	239	254
SlRR25	243	273	291	268	237	260	228	268	284	281	301	261	323	330	270	270	319	357	273	292	232	223	253	223	258	241	253	232	292	305	309	319	317	360	368	504	380	311	335	264	215	255	234	236	222	209	253	208	215
SlRR27	281	313	335	262	230	265	230	284	301	296	337	273	313	360	268	276	321	362	325	303	236	216	248	216	279	258	271	258	365	344	360	342	371	389	410	586	447	365	380	311	228	271	260	261	252	238	291	232	239
SlRR28	287	319	342	271	238	274	238	292	309	303	347	279	319	368	274	282	330	368	335	309	244	224	255	224	289	255	267	255	371	352	368	349	377	396	418	605	456	371	386	309	236	268	264	267	257	243	298	237	244
SlRR18	248	274	298	230	212	223	197	243	255	264	284	239	277	313	241	249	287	315	262	265	208	208	219	200	229	232	241	222	284	294	328	323	323	337	342	482	365	330	330	279	215	246	229	230	228	220	255	230	238
SlRR26	254	274	298	230	212	223	197	236	248	264	294	268	305	323	264	271	305	325	262	289	200	196.5	227	196.5	229	232	264	222	284	313	349	354	335	374	332	482	365	309	319	315	232	277	250	252	238	226	277	219	232
SlRR16	234	281	298	215	205	209	192.9	250	264	289	303	261	287	270	241	249	279	296	271	258	208	208	227	215	219	241	253	253	319	303	362	380	357	317	354	418	342	352	319	250	276	277	250	234	222	220	262	200	227
SlPRR7	342	380	383	264	241	291	276	349	357	357	337	383	377	386	371	371	422	426	277	335	284	284	309	258	224	337	317	317	498	517	357	342	303	267	252	229	271	258	281	254	271	313	232	228	231	218	241	208	214
SlPRR8	307	354	383	274	252	279	264	335	342	342	365	349	362	403	328	328	399	360	243	321	271	271	296	271	233	317	301	301	524	553	332	301	285	260	245	234	284	258	287	241	271	298	207	208	219	217	223	211	209
OsRR28	246	265	301	205	203	219	215	241	246	285	271	243	232	234	220	214	252	244	207	257	197	204	212	213	189	250	250	239	260	261	289	277	285	261	268	276	305	231	271	231	303	276	224	228	238	237	223	264	254
OsRR29	221	267	268	219	218	228	215	233	238	252	262	236	253	241	233	227	274	267	207	258	185.6	197	194.7	213	169.5	220	220	204	248	249	258	257	262	249	230	255	271	220	241	220	276	276	200	208	211	210	244	230	229
OsPRR11	273	277	309	262	246	303	274	268	284	258	261	250	301	291	277	277	360	292	201	296	219	233	219	253	198	207	219	195	254	284	241	284	317	258	238	337	250	246	262	246	262	243	202	192.9	211	219	257	224	214
OsPRR12	220	231	274	226	233	234	221	229	214	231	239	215	231	233	210	210	246	230	209	244	202	195	237	219	194.5	228	238	218	208	195	209	228	220	196	194	180.5	189.8	189.4	196.9	230	261	299	170.8	172.8	192.5	180.4	209	172.2	180.9
OsRR31	560	498	466	354	332	466	377	461	471	461	545	538	403	434	456	456	511	422	377	560	430	466	389	403	305	447	414	414	447	461	874	775	447	434	456	531	434	471	649	498	377	736	276	305	291	298	339	276	243
OsRR32	498	471	399	328	325	368	325	377	383	360	438	403	374	418	434	434	434	354	399	487	418	418	407	342	298	374	374	349	430	466	703	661	461	511	504	1000	531	538	615	456	347	1000	328	371	332	332	422	303	277
OsRR33	675	538	422	261	257	393	347	357	383	430	438	471	325	362	389	389	347	323	357	438	362	362	319	305	270	403	403	374	430	524	538	422	393	430	504	1000	569	553	517	524	368	615	317	303	328	335	393	309	267
APRR3	426	365	371	442	434	374	393	466	560	451	374	538	498	649	493	493	569	649	482	577	595	524	430	524	434	362	362	362	775	637	1000	1000	775	553	819	569	595	1000	945	1000	595	605	1000	1000	1000	1000	1000	874	945
APRR7	595	504	719	754	626	626	586	569	649	703	517	688	1000	1000	649	649	1000	1000	538	1000	1000	874	775	874	688	461	569	569	775	719	1000	1000	907	553	736	399	605	1000	719	1000	1000	1000	1000	1000	1000	1000	907	1000	1000
APRR5	414	407	493	482	471	482	422	374	442	447	422	466	438	504	447	447	615	626	451	389	476	524	504	531	399	418	386	339	504	393	719	1000	1000	476	569	595	615	1000	775	703	819	605	688	637	845	1000	1000	553	538
APRR9	796	907	615	456	498	504	442	605	719	819	626	1000	703	493	517	517	487	476	1000	553	524	471	426	517	393	410	451	410	661	553	482	945	675	451	945	569	1000	649	637	545	1000	1000	1000	1000	1000	1000	1000	595	845
OsPRR10	261	268	253	208	205	198	187.8	214	224	236	227	246	243	237	234	234	277	252	227	234	200	196.5	209	182.5	185.6	194.5	199	206	208	239	200	218	205	177.3	184.4	176.8	190.7	166.9	159.9	153.2	197	298	100.3	98.2	93.8	94.4	134	100.8	88.6
SlRR20	230	249	250	168.7	165	168	157.4	221	240	264	240	222	215	239	197	195.7	219	207	228	258	182.5	189.3	209	189.3	161.5	180.2	194.5	187.1	239	229	282	271	279	223	244	311	232	226	257	236	241	285	190.7	186.5	195	187.6	150.3	157.9	165
OsRR42	216	207	212	241	221	200	214	215	215	219	219	211	205	234	254	254	267	244	230	212	183.3	190.6	208	220	244	219	219	210	218	201	281	307	407	238	207	284	238	237	238	268	185.2	236	207	210	238	238	229	198	196
SlRR14	299	325	268	234	230	244	246	264	313	241	267	232	260	244	274	265	296	313	268	291	253	232	218	222	210	212	205	231	285	307	261	261	276	284	276	430	313	240	218	264	296	354	164.8	156.7	157.7	157.7	149.9	164	170.6
OsPRR59	205	228	234	195.8	193.3	186.2	181.4	185.2	202	231	230	226	248	213	200	213	234	224	194.7	257	140.9	135.1	147	140.9	126.4	208	208	208	200	213	201	189.5	204	117.7	124.8	144.3	138	120.2	107.8	102.7	176.6	218	177.4	179.4	179.4	174.9	190	185.6	173.9
SlRR29	223	249	265	200	196.5	208	192.7	214	241	267	243	254	298	328	298	287	325	328	224	281	200	200	224	171.1	195	199	214	199	265	303	289	303	294	248	261	335	268	301	287	294	165.4	218	301	305	325	315	335	238	254
ARR22	461	504	471	626	418	349	342	362	393	342	374	393	442	461	383	354	360	357	438	426	586	498	399	498	595	438	438	438	426	471	531	615	754	476	531	342	393	389	430	531	1000	1000	451	461	383	383	461	438	434
ARR24	349	377	287	377	325	349	349	377	410	410	349	287	498	498	374	374	447	447	374	347	301	301	374	377	301	347	347	374	325	287	410	451	504	287	325	309	377	349	349	377	243	265	504	504	451	410	688	504	586
APRR4	476	545	531	511	461	426	418	377	410	605	524	703	569	476	430	430	442	407	430	569	410	410	410	442	410	328	374	349	414	360	595	605	545	360	389	311	325	414	389	461	451	383	330	298	352	317	487	303	313
APRR1	434	461	393	447	317	339	339	438	422	410	498	447	517	498	560	560	553	775	374	493	313	298	332	352	309	383	360	360	531	595	649	451	461	560	531	819	661	595	418	595	482	569	493	487	524	586	703	538	442
OsRR27	595	637	531	586	560	775	688	595	511	661	719	595	637	466	476	511	553	675	442	649	586	586	560	688	569	1000	1000	1000	538	615	945	736	703	595	661	819	605	1000	719	819	442	1000	945	775	1000	1000	1000	1000	819
ARR23	368	339	325	380	414	461	447	349	380	332	335	418	299	383	418	418	383	377	362	354	271	289	289	268	313	354	430	430	349	354	719	719	517	309	330	595	330	410	418	418	493	1000	342	319	342	368	442	393	389
APRR2	775	736	553	637	945	736	845	531	775	545	524	637	703	874	661	661	637	605	688	399	517	517	538	434	393	418	451	498	649	545	430	545	498	545	626	1000	545	577	1000	377	819	874	524	605	471	447	493	487	504
APRR8	819	754	1000	1000	1000	1000	907	1000	1000	1000	754	1000	1000	675	1000	1000	1000	1000	1000	736	1000	1000	1000	703	1000	1000	1000	1000	1000	1000	1000	907	1000	422	487	487	517	796	675	637	874	719	736	661	605	493	1000	595	626
APRR6	661	703	754	907	775	819	615	422	493	466	487	595	545	874	661	661	438	615	504	736	466	430	365	517	649	442	487	626	754	553	1000	754	1000	1000	1000	719	945	703	595	819	517	605	493	569	775	661	605	637	675
	ARR3	ARR4	SlRR1	ARR16	ARR17	SlRR6	SlRR7	ARR5	ARR6	ARR7	ARR15	SlRR2	ARR8	ARR9	OsRR9	OsRR10	SlRR4	SlRR5	SlRR3	OsRR4	OsRR5	OsRR11	OsRR7	OsRR6	OsRR3	OsRR8	OsRR12	OsRR13	OsRR1	OsRR2	SlPRR1	SlPRR2	OsPRR1	OsPRR37	OsPRR73	SlPRR5	SlPRR6	OsPRR95	SlPRR3	SlPRR4	OsRR41	SlRR31	ARR1	ARR2	SlRR9	SlRR10	SlRR13	ARR10	ARR12
[truncated: 60 more columns]
