# Supplementary material for: Genome-Wide Identification and Expression Analysis of Two-Component System Genes in Tomato
Source: Int J Mol Sci. 2016 Jul 26;17(8):1204. doi: 10.3390/ijms17081204 (PMC5000602; doi:10.3390/ijms17081204)
Supplement: Supplementary file 1 [file ijms-17-01204-s001.zip › ijms-136003-Supplementary Materials/Table S3.xlsx]

## Sheet: Title
Table S3. Summary of cis-elements in promoter region of TCS genes in tomato.

## Sheet: SlHK
Table S3-1 Promoter analysis of SlHK genes
	Ethylene-responsive element	MeJA-responsiveness	Salicylic acid responsiveness	Abscisic acid responsiveness	Heat stress responsiveness	Drought-inducibility	Low-temperature responsiveness	Wound-responsive element
	ERE	TGACG-motif	TCA-element	ABRE	HSE	MBS	LTR	WUN-motif
SlHK1	1	0	1	0	0	0	0	1
SlHK2	0	0	1	1	1	0	0	0
SlHK3	0	0	0	0	0	0	0	0
SlHK4	0	0	3	1	0	1	0	0
SlHK5	0	0	0	1	1	0	0	0
SlHK6	0	0	1	0	1	0	0	0
SlHK7	0	0	1	1	1	1	0	1
SlHK8	1	0	0	0	1	0	0	0
SlHK9	1	0	0	0	0	0	0	0
SlHKL1	0	0	1	0	0	0	0	0
SlHKL2	0	0	1	0	0	1	0	0
SlHKL3	0	0	0	0	1	1	0	0
SlHKL4	0	1	0	0	0	0	0	0
SlHKL5	0	0	0	0	1	0	0	0
SlHKL6	0	0	1	0	0	0	0	0
SlHKL7	0	0	0	0	0	0	0	0
SlHKL8	0	0	0	0	1	1	1	0
SlHKL9	2	0	0	0	1	0	0	0
SlHKL10	0	1	0	0	0	0	1	0
SlHKL11	1	0	0	1	1	0	0	0

## Sheet: SlHP
Table S3-2 Promoter analysis of SlHP genes
	Ethylene-responsive element	MeJA-responsiveness	Salicylic acid responsiveness	Low-temperature responsiveness	Drought-inducibility	Heat stress responsiveness
	ERE	TGACG-motif	TCA-element	LTR	MBS	HSE
SlHP1	1	2	0	0	1	1
SlHP2	0	0	0	1	0	1
SlHP3	0	0	0	0	0	0
SlHP4	0	0	1	0	0	1
SlPHP1	0	0	0	0	0	0
SlPHP2	0	0	0	1	0	0

## Sheet: SlRR
Table S3-3 Promoter analysis of SlRR genes
	Ethylene-responsive element	MeJA-responsiveness		Salicylic acid responsiveness	Abscisic acid responsiveness		Heat stress responsiveness	Drought-inducibility	Low-temperature responsiveness
	ERE	CGTCA-motif	TGACG-motif	TCA-element	ABRE	CE3	HSE	MBS	LTR
SlRR1	1	0	0	0	2	0	0	1	0
SlRR2	0	0	1	1	0	0	0	0	0
SlRR3	0	0	0	0	0	0	1	0	0
SlRR4	0	0	0	2	0	0	0	0	0
SlRR5	0	1	0	0	0	0	0	0	0
SlRR6	0	0	0	0	0	0	1	0	0
SlRR7	0	0	0	0	0	0	3	0	1
SlRR8	0	1	3	0	0	0	0	0	0
SlRR9	0	0	0	0	0	0	0	0	0
SlRR10	0	0	0	1	0	0	0	0	0
SlRR11	0	0	0	0	0	0	1	1	0
SlRR12	0	0	0	0	0	1	0	0	0
SlRR13	0	0	1	0	0	0	1	0	1
SlRR14	0	0	1	0	0	0	0	0	0
SlRR15	0	1	0	1	0	0	3	0	0
SlRR16	0	0	0	0	1	0	1	0	0
SlRR17	0	1	0	1	0	0	0	0	0
SlRR18	0	0	1	0	0	0	1	0	0
SlRR19	0	0	0	0	0	0	1	0	0
SlRR20	1	0	0	0	0	0	0	0	0
SlRR21	0	0	0	0	0	0	0	1	0
SlRR22	0	0	0	0	0	0	0	2	0
SlRR23	1	0	0	1	0	0	0	0	1
SlRR24	0	0	0	0	0	0	1	0	0
SlRR25	0	0	0	0	0	0	0	0	0
SlRR26	0	0	0	0	0	0	1	0	0
SlRR27	0	0	0	0	0	0	2	1	0
SlRR28	0	0	0	0	0	0	2	1	0
SlRR29	0	0	0	0	0	0	0	0	0
SlRR30	1	0	0	0	0	0	2	0	0
SlRR31	0	0	0	1	3	0	1	0	0
SlPRR1	0	1	1	0	3	0	0	0	0
SlPRR2	1	0	0	0	0	0	1	0	0
SlPRR3	0	0	0	0	3	0	1	1	0
SlPRR4	0	0	0	0	2	0	0		0
SlPRR5	0	1	0	0	0	0	0	1	0
SlPRR6	0	0	0	0	0	0	0	0	0
SlPRR7	0	0	1	0	0	0	2	0	0
SlPRR8	0	0	0	0	2	0	0	0	0
